# Supplementary material for: Don't tell on me: Experimental evidence of asymmetric information in transnational households
Source: J Dev Econ. Author manuscript; Available in PMC 2016 Mar 1. (PMC4280859; doi:10.1016/j.jdeveco.2014.11.001)
Supplement: Supplement [file NIHMS646793-supplement-Supplement.zip]

Archive with 19 entries (15 files):
- Don't Tell on Me Replication Files/
- Don't Tell on Me Replication Files/analysis.do
- Don't Tell on Me Replication Files/analysis/
- Don't Tell on Me Replication Files/analysis/AppTable1.do
- Don't Tell on Me Replication Files/analysis/AppTable4.do
- Don't Tell on Me Replication Files/analysis/AppTable5.do
- Don't Tell on Me Replication Files/analysis/AppTable6.do
- Don't Tell on Me Replication Files/analysis/Table1_AppTable2.do
- Don't Tell on Me Replication Files/analysis/Table2.do
- Don't Tell on Me Replication Files/analysis/Table3.do
- Don't Tell on Me Replication Files/analysis/Table4.do
- Don't Tell on Me Replication Files/analysis/Table5_Table6.do
- Don't Tell on Me Replication Files/analysis_data.dta
- Don't Tell on Me Replication Files/merged_surveys.dta
- Don't Tell on Me Replication Files/readme.pdf
- Don't Tell on Me Replication Files/reg_output/
- Don't Tell on Me Replication Files/reg_output/App4/
- Don't Tell on Me Replication Files/variable_prep.do
- Don't Tell on Me Replication Files/variable_prep_ordervars.do
