# Supplementary material for: Don't tell on me: Experimental evidence of asymmetric information in transnational households
Source: J Dev Econ. Author manuscript; Available in PMC 2016 Mar 1. (PMC4280859; doi:10.1016/j.jdeveco.2014.11.001)
Supplement: Supplement [file NIHMS646793-supplement-Supplement.zip › Don't Tell on Me Replication Files/analysis.do]

capture clear

set more off

***Run analysis files***

***Analysis files using analysis_data.dta***

do analysis/Table1_AppTable2
do analysis/Table2
do analysis/Table3
do analysis/Table4
do analysis/Table5_Table6
do analysis/AppTable4
do analysis/AppTable5
do analysis/AppTable6

***Analysis files using IPUMS ACS 3 yr (2008 - 2010) sample***

*When requesting data extract request only DC metropolitan area
do analysis/AppTable1
