# Supplementary material for: Don't tell on me: Experimental evidence of asymmetric information in transnational households
Source: J Dev Econ. Author manuscript; Available in PMC 2016 Mar 1. (PMC4280859; doi:10.1016/j.jdeveco.2014.11.001)
Supplement: Supplement [file NIHMS646793-supplement-Supplement.zip › Don't Tell on Me Replication Files/analysis/AppTable1.do]

capture clear 
capture log close
capture clear matrix
set more off

***This file creates Appendix Table 1***

***************************
***Project baseline data***
***************************

use analysis_data

**education variables
gen us_mig_educ_none = 0 if !missing(us_mig_edlvl)
replace us_mig_educ_none = 1 if us_mig_edlvl == 1

gen us_mig_educ_lessthanHS = 0 if !missing(us_mig_edlvl)
replace us_mig_educ_lessthanHS = 1 if inlist(us_mig_edlvl, 2, 3, 7)
replace us_mig_educ_lessthanHS = 1 if us_mig_edlvl == 4 & inlist(us_mig_grade, 10, 11)

gen us_mig_educ_HSormore = 0 if !missing(us_mig_edlvl)
replace us_mig_educ_HSormore = 1 if inlist(us_mig_edlvl, 5, 6)
replace us_mig_educ_HSormore = 1 if us_mig_edlvl == 4 & inlist(us_mig_grade, 12, 13)

gen us_mig_educ_lessthanHSornone = 0 if !missing(us_mig_edlvl)
replace us_mig_educ_lessthanHSornone = 1 if us_mig_educ_none == 1 | us_mig_educ_lessthanHS == 1

***Gender of migrant**
sum us_mig_female if samp4 == 1

***Age of migrant***
sum us_mig_age if samp4 == 1

***Migrant years in the US***
sum us_mig_years_inUS if samp4 == 1, detail

***Migrant hh size***
sum us_mig_hhsize if samp4 == 1

***Migrant education***
sum us_mig_educ_lessthanHSornone if samp4 == 1

sum us_mig_educ_HSormore if samp4 == 1

**************
***ACS Data***
**************

capture clear
capture log close
capture clear matrix

*IPUMS data extract for DC metro area*
use ACS_2010_3yr

**keep adults age 18 to 65
keep if age >= 18 & age <= 65

**generate variable for born in El Salvador
gen born_es = (bpld == 21030)

***generate citizenship dummy variable
gen us_citizen = (citizen != 3)

***recode gender variable
gen female = 1 if sex == 2
replace female = 0 if sex == 1

***generate education variable
gen educ_lessthanHSornone = (educ < 6)
gen educ_HSormore = (educ >= 6)

***Sample***
*Salvadoran-born, not US citizen
gen samp1 = (born_es == 1 & us_citizen == 0)

***Summary stats

**Gender**
sum female if samp1

**Age**
sum age if samp1

**Years in US**
sum yrsusa1 if samp1, detail

**Number of people in household**
sum numprec if samp1

**Education**
sum educ_lessthanHSornone if samp1
sum educ_HSormore if samp1
