# Supplementary material for: Don't tell on me: Experimental evidence of asymmetric information in transnational households
Source: J Dev Econ. Author manuscript; Available in PMC 2016 Mar 1. (PMC4280859; doi:10.1016/j.jdeveco.2014.11.001)
Supplement: Supplement [file NIHMS646793-supplement-Supplement.zip › Don't Tell on Me Replication Files/analysis/AppTable4.do]

capture clear
capture clear matrix
capture log close
set more off

***This file creates Appendix Table 4***

use analysis_data

*Sample restriction for estimation sample*
global samp4 "if samp4 == 1"

*Variables
global usvars "us_mig_female us_mig_age us_mig_readwrite us_mig_yearsofed us_mig_married us_mig_spouseUS us_mig_chld us_mig_chld_ES us_mig_chld_US us_mig_hhsize us_mig_work us_mig_lowincome"
global esvars "es_interviewee_stu es_interviewee_grd es_srvyper_female es_srvyper_age es_srvyper_married es_srvyper_yearsofed es_srvyper_urban es_hhsize es_rem_amntyr"

***Appendix Table A4: Balance tests by subgroup: Migrant experiment***

*Treatment variables*
tab treatment_migrant, gen(treatment_migrant)

local append replace
foreach X of varlist us_mig_years_inUS_median_samp4 us_mig_esrel_sd us_mig_srvyper_rel_close us_stuhh_comweekly us_rem_all_median_samp4 {

	tabstat $usvars $esvars $samp4 == 1 & `X' == 0, stat(mean) by(treatment_migrant) noseparator
	tabstat $usvars $esvars $samp4 == 1 & `X' == 1, stat(mean) by(treatment_migrant) noseparator

	foreach var of varlist $usvars $esvars {
			reg `var' treatment_migrant1 treatment_migrant2 $samp4 & `X' == 0, robust nocons
			test treatment_migrant1 = treatment_migrant2 
			scalar `var'_p0 = r(p)
			outreg2 treatment_migrant1 treatment_migrant2 using reg_output\App4\App4_0_`X'.xml, label addstat("T1=T2", `var'_p0) noaster nose nor2 `append'
			
			reg `var' treatment_migrant1 treatment_migrant2 $samp4 & `X' == 1, robust nocons
			test treatment_migrant1 = treatment_migrant2 
			scalar `var'_p1 = r(p)
			outreg2 treatment_migrant1 treatment_migrant2 using reg_output\App4\App4_1_`X'.xml, label addstat("T1=T2", `var'_p1) noaster nose nor2 `append'
			
			local append append
			
			}
			
		local append replace
	}
