# Supplementary material for: Don't tell on me: Experimental evidence of asymmetric information in transnational households
Source: J Dev Econ. Author manuscript; Available in PMC 2016 Mar 1. (PMC4280859; doi:10.1016/j.jdeveco.2014.11.001)
Supplement: Supplement [file NIHMS646793-supplement-Supplement.zip › Don't Tell on Me Replication Files/analysis/AppTable5.do]

capture clear
capture clear matrix
capture log close

***This file creates Appendix Table 5***

use analysis_data

*Sample restriction for estimation sample*
global samp4 "if samp4 == 1"

*Generate interaction terms
gen treatment_recipient_inter = treatment_recipient_told*treatment_recipient_preference

*Appendix Table A5: Impact of monitoring and communication treatments on recipient allocation decision: By information quality measure

areg diff_total treatment_recipient_told treatment_recipient_preference treatment_recipient_inter treatment_migrant $samp4 & uses_stu_gpa_match == 0, robust absorb(survey_group_lot)
		sum diff_total $samp4 & treatment_recipient_told == 0 & treatment_recipient_preference == 0 & uses_stu_gpa_match == 0
		local avg1 = r(mean)
outreg2 using reg_output/App5.xml, bracket keep(treatment_recipient_told treatment_recipient_preference treatment_recipient_inter) ///
		addstat(Mean in recipient choice not revealed migrant preference not revealed, `avg1') nocons replace

areg diff_total treatment_recipient_told treatment_recipient_preference treatment_recipient_inter treatment_migrant $samp4 & uses_stu_gpa_match == 1, robust absorb(survey_group_lot)
		sum diff_total $samp4 & treatment_recipient_told == 0 & treatment_recipient_preference == 0 & uses_stu_gpa_match == 1
		local avg1 = r(mean)
outreg2 using reg_output/App5.xml, bracket keep(treatment_recipient_told treatment_recipient_preference treatment_recipient_inter) ///
		addstat(Mean in recipient choice not revealed migrant preference not revealed, `avg1') nocons append

reg diff_total uses_stu_gpa_match##(treatment_recipient_told treatment_recipient_preference treatment_recipient_inter survey_group_lot treatment_migrant) $samp4, robust


areg diff_total treatment_recipient_told treatment_recipient_preference treatment_recipient_inter treatment_migrant $samp4 & uses_stu_trspt_match == 0, robust absorb(survey_group_lot)
		sum diff_total $samp4 & treatment_recipient_told == 0 & treatment_recipient_preference == 0 & uses_stu_trspt_match == 0
		local avg1 = r(mean)
outreg2 using reg_output/App5.xml, bracket keep(treatment_recipient_told treatment_recipient_preference treatment_recipient_inter) ///
		addstat(Mean in recipient choice not revealed migrant preference not revealed, `avg1') nocons append

areg diff_total treatment_recipient_told treatment_recipient_preference treatment_recipient_inter treatment_migrant $samp4 & uses_stu_trspt_match == 1, robust absorb(survey_group_lot)
		sum diff_total $samp4 & treatment_recipient_told == 0 & treatment_recipient_preference == 0 & uses_stu_trspt_match == 1
		local avg1 = r(mean)
outreg2 using reg_output/App5.xml, bracket keep(treatment_recipient_told treatment_recipient_preference treatment_recipient_inter) ///
		addstat(Mean in recipient choice not revealed migrant preference not revealed, `avg1') nocons append

reg diff_total uses_stu_trspt_match##(treatment_recipient_told treatment_recipient_preference treatment_recipient_inter survey_group_lot treatment_migrant) $samp4, robust
