# Supplementary material for: Don't tell on me: Experimental evidence of asymmetric information in transnational households
Source: J Dev Econ. Author manuscript; Available in PMC 2016 Mar 1. (PMC4280859; doi:10.1016/j.jdeveco.2014.11.001)
Supplement: Supplement [file NIHMS646793-supplement-Supplement.zip › Don't Tell on Me Replication Files/analysis/Table1_AppTable2.do]

capture clear
capture clear matrix
capture log close

***This file creates Table 1 and Appendix Table 2***

use analysis_data

*Sample restriction for estimation sample*
global samp4 "if samp4 == 1"

*Vars for sum stats*
global usvars "us_mig_female us_mig_age us_mig_readwrite us_mig_yearsofed us_mig_years_inUS us_mig_married us_mig_spouseUS us_mig_chld us_mig_chld_ES us_mig_chld_US us_mig_hhsize us_mig_esrel_sd us_mig_srvyper_rel_close us_mig_work us_mig_lowincome us_rem_sentany_stuhh us_rem_reg_amntyr us_rem_irreg_amntyr us_rem_all_amntyr us_rem_o_all_amntyr us_stuhh_comweekly"
global esvars "es_interviewee_stu es_interviewee_grd es_srvyper_female es_srvyper_age es_srvyper_married es_srvyper_yearsofed es_srvyper_urban es_hhsize es_rem_amntyr"
global usesvars "uses_bdgt_match_all uses_stu_gpa_match uses_stu_trspt_match"

***Table 1: Baseline summary statistics***

***US survey variables***

*Full baseline sample*
sum $usvars

*Analysis sample*
sum $usvars $samp4
	
***ES survey variables***
sum $esvars $samp4

***US/ES variables***
sum $usesvars $samp4


***Appendix Table 2: Relationship of migrant to recipient
tab us_mig_srvyper_rel $samp4
