# Supplementary material for: Don't tell on me: Experimental evidence of asymmetric information in transnational households
Source: J Dev Econ. Author manuscript; Available in PMC 2016 Mar 1. (PMC4280859; doi:10.1016/j.jdeveco.2014.11.001)
Supplement: Supplement [file NIHMS646793-supplement-Supplement.zip › Don't Tell on Me Replication Files/analysis/Table2.do]

capture clear
capture clear matrix
capture log close

use analysis_data

***Table 2: Balance tests***

*Sample restriction for estimation sample*
global samp4 "if samp4 == 1"

*Vars for sum stats*
global usvars "us_mig_female us_mig_age us_mig_readwrite us_mig_yearsofed us_mig_years_inUS us_mig_married us_mig_spouseUS us_mig_chld us_mig_chld_ES us_mig_chld_US us_mig_hhsize us_mig_esrel_sd us_mig_srvyper_rel_close us_mig_work us_mig_lowincome us_rem_sentany_stuhh us_rem_reg_amntyr us_rem_irreg_amntyr us_rem_all_amntyr us_rem_o_all_amntyr us_stuhh_comweekly"
global esvars "es_interviewee_stu es_interviewee_grd es_srvyper_female es_srvyper_age es_srvyper_married es_srvyper_yearsofed es_srvyper_urban es_hhsize es_rem_amntyr"

*Treatment variables*
tab treatment_migrant, gen(treatment_migrant)
tab treatment_recipient_told, gen(treatment_recipient_told)
tab treatment_recipient_preference, gen(treatment_recipient_preference)

************************
***MIGRANT EXPERIMENT***
************************

***US survey variables***

*Attrition
tabstat survey_complete_es, ///
	stat(mean) by(treatment_migrant) save

reg survey_complete_es treatment_migrant1 treatment_migrant2 $samp2, robust nocons
		test treatment_migrant1 = treatment_migrant2
		scalar survey_complete_es = r(p)
scalar list _all
scalar drop _all
		
*Baseline variables
tabstat $usvars $samp4, ///
	stat(mean) by(treatment_migrant) save
matrix list r(Stat1)
matrix list r(Stat2)

tabstat $esvars $samp4, ///
	stat(mean) by(treatment_migrant) save
matrix list r(Stat1)
matrix list r(Stat2)

foreach var of varlist $usvars $esvars {
		reg `var' treatment_migrant1 treatment_migrant2 $samp4, robust nocons
		test treatment_migrant1 = treatment_migrant2 
		scalar `var' = r(p)
		}
scalar list _all
scalar drop _all


**************************
***RECIPIENT EXPERIMENT***
**************************

***Monitoring treatment***

*Attrition
tabstat survey_complete_es, ///
	stat(mean) by(treatment_recipient_told) save

reg survey_complete_es treatment_recipient_told1 treatment_recipient_told2, robust nocons
	test treatment_recipient_told1 = treatment_recipient_told2
	scalar survey_complete_es = r(p)
scalar list _all
scalar drop _all

*Baseline variables
tabstat $usvars $samp4, ///
	stat(mean) by(treatment_recipient_told) save
matrix list r(Stat1)
matrix list r(Stat2)

tabstat $esvars $samp4, ///
	stat(mean) by(treatment_recipient_told) save
matrix list r(Stat1)
matrix list r(Stat2)

foreach var of varlist $usvars $esvars {
		reg `var' treatment_recipient_told1 treatment_recipient_told2 $samp4, robust nocons
		test treatment_recipient_told1 = treatment_recipient_told2
		scalar `var' = r(p)
		}
scalar list _all
scalar drop _all

***Communication treatment***

*Attrition
tabstat survey_complete_es, ///
	stat(mean) by(treatment_recipient_preference) save

reg survey_complete_es treatment_recipient_preference1 treatment_recipient_preference2, robust nocons
	test treatment_recipient_preference1 = treatment_recipient_preference2
	scalar survey_complete_es = r(p)
scalar list _all
scalar drop _all

*Baseline variables
tabstat $usvars $samp4, ///
	stat(mean) by(treatment_recipient_preference) save
matrix list r(Stat1)
matrix list r(Stat2)

tabstat $esvars $samp4, ///
	stat(mean) by(treatment_recipient_preference) save
matrix list r(Stat1)
matrix list r(Stat2)

foreach var of varlist $usvars $esvars {
		reg `var' treatment_recipient_preference1 treatment_recipient_preference2 $samp4, robust nocons
		test treatment_recipient_preference1 = treatment_recipient_preference2
		scalar `var' = r(p)
		}
scalar list _all
scalar drop _all
