# Supplementary material for: Don't tell on me: Experimental evidence of asymmetric information in transnational households
Source: J Dev Econ. Author manuscript; Available in PMC 2016 Mar 1. (PMC4280859; doi:10.1016/j.jdeveco.2014.11.001)
Supplement: Supplement [file NIHMS646793-supplement-Supplement.zip › Don't Tell on Me Replication Files/analysis/Table3.do]

capture clear
capture clear matrix
capture log close
set more off

***This file creates Table 3***

use analysis_data

*Sample restriction for estimation sample*
global samp4 "if samp4 == 1"

*Control variables*
global uscontrols "us_mig_female us_mig_age us_mig_yearsofed us_mig_years_inUS us_mig_spouseUS us_mig_hhsize us_mig_esrel_sd us_mig_srvyper_rel_close us_mig_lowincome us_rem_all_amntyr us_stuhh_comweekly"
global uscontrols_miss "us_mig_female_miss_s4 us_mig_age_miss_s4 us_mig_yearsofed_miss_s4 us_mig_years_inUS_miss_s4 us_mig_spouseUS_miss_s4 us_mig_hhsize_miss_s4 us_mig_esrel_sd_miss_s4 us_mig_srvyper_rel_close_miss_s4 us_mig_lowincome_miss_s4 us_rem_all_amntyr_miss_s4 us_stuhh_comweekly_miss_s4"

foreach var of varlist $uscontrols {
	replace `var' = 0 if missing(`var') 
	}

	
***Figure 4: Cumulative distribution of amount sent by migrant by treatment group***
	
set scheme s2mono
cdfplot sent_amount $samp4, by(treatment_migrant) opt1( xtitle(Amount sent) ytitle(Cumulative probability) legend(label(1 "Choice not revealed") label(2 "Choice revealed")) graphregion(color(white) lcolor(black)))
graph export reg_output/Figure5.wmf, replace

		
***Table 3: Impact of monitoring treatment on migrant remittance decision***
areg sent_amount treatment_migrant $samp4, robust absorb(survey_group_lot)
	sum sent_amount $samp4 & treatment_migrant == 0
	local avg = r(mean)
outreg2 using reg_output/Table3.xml, bracket nocons keep(treatment_migrant) addstat(Mean in treatment = Migrant choice not revealed to recipient, `avg') replace

areg sent_amount treatment_migrant $uscontrols $uscontrols_miss $samp4, robust absorb(survey_group_lot)
outreg2 using reg_output/Table3.xml, bracket nocons keep(treatment_migrant $uscontrols) append
