# Supplementary material for: Don't tell on me: Experimental evidence of asymmetric information in transnational households
Source: J Dev Econ. Author manuscript; Available in PMC 2016 Mar 1. (PMC4280859; doi:10.1016/j.jdeveco.2014.11.001)
Supplement: Supplement [file NIHMS646793-supplement-Supplement.zip › Don't Tell on Me Replication Files/analysis/Table4.do]

capture clear
capture clear matrix
capture log close
set more off

***This file creates Table 4***

use analysis_data

*Sample restriction for estimation sample*
global samp4 "if samp4 == 1"

*Recode years in US variable
recode us_mig_years_inUS_median_samp4 1=0 0=1
	

***Table 4: Impact of monitoring treatment on migrant remittance decisionl: Interactions***
reg sent_amount us_mig_years_inUS_median_samp4##(treatment_migrant survey_group_lot us_mig_esrel_sd us_mig_srvyper_rel_close us_rem_all_median_samp4 us_stuhh_comweekly) $samp4, robust
	sum sent_amount $samp4 & treatment_migrant == 0 & us_mig_years_inUS_median_samp4 == 0
	local avg0 = r(mean)
	sum sent_amount $samp4 & treatment_migrant == 0 & us_mig_years_inUS_median_samp4 == 1
	local avg1 = r(mean)
outreg2 using reg_output/Table4.xml, bracket nocons keep(1.treatment_migrant 1.us_mig_years_inUS_median_samp4#1.treatment_migrant) ///
		addstat(Mean in treatment = Migrant choice not revealed to recipient & proxy = 0, `avg0', Mean in treatment = Migrant choice not revealed to recipient & proxy = 1, `avg1') replace
		
reg sent_amount us_mig_esrel_sd##(treatment_migrant survey_group_lot us_mig_years_inUS_median_samp4 us_mig_srvyper_rel_close us_rem_all_median_samp4 us_stuhh_comweekly) $samp4, robust
	sum sent_amount $samp4 & treatment_migrant == 0 & us_mig_esrel_sd == 0
	local avg0 = r(mean)
	sum sent_amount $samp4 & treatment_migrant == 0 & us_mig_esrel_sd == 1
	local avg1 = r(mean)
outreg2 using reg_output/Table4.xml, bracket nocons keep(1.treatment_migrant 1.us_mig_esrel_sd#1.treatment_migrant) ///
		addstat(Mean in treatment = Migrant choice not revealed to recipient & proxy = 0, `avg0', Mean in treatment = Migrant choice not revealed to recipient & proxy = 1, `avg1') append

reg sent_amount us_mig_srvyper_rel_close##(treatment_migrant survey_group_lot us_mig_years_inUS_median_samp4 us_mig_esrel_sd us_rem_all_median_samp4 us_stuhh_comweekly) $samp4, robust
	sum sent_amount $samp4 & treatment_migrant == 0 & us_mig_srvyper_rel_close == 0
	local avg0 = r(mean)
	sum sent_amount $samp4 & treatment_migrant == 0 & us_mig_srvyper_rel_close == 1
	local avg1 = r(mean)
outreg2 using reg_output/Table4.xml, bracket nocons keep(1.treatment_migrant 1.us_mig_srvyper_rel_close#1.treatment_migrant) ///
		addstat(Mean in treatment = Migrant choice not revealed to recipient & proxy = 0, `avg0', Mean in treatment = Migrant choice not revealed to recipient & proxy = 1, `avg1') append

reg sent_amount us_stuhh_comweekly##(treatment_migrant survey_group_lot us_mig_years_inUS_median_samp4 us_mig_esrel_sd us_mig_srvyper_rel_close us_rem_all_median_samp4) $samp4, robust
	sum sent_amount $samp4 & treatment_migrant == 0 & us_stuhh_comweekly == 0
	local avg0 = r(mean)
	sum sent_amount $samp4 & treatment_migrant == 0 & us_stuhh_comweekly == 1
	local avg1 = r(mean)
outreg2 using reg_output/Table4.xml, bracket nocons keep(1.treatment_migrant 1.us_stuhh_comweekly#1.treatment_migrant) ///
		addstat(Mean in treatment = Migrant choice not revealed to recipient & proxy = 0, `avg0', Mean in treatment = Migrant choice not revealed to recipient & proxy = 1, `avg1') append

reg sent_amount us_rem_all_median_samp4##(treatment_migrant survey_group_lot us_mig_years_inUS_median_samp4 us_mig_esrel_sd us_mig_srvyper_rel_close us_stuhh_comweekly) $samp4, robust
	sum sent_amount $samp4 & treatment_migrant == 0 & us_rem_all_median_samp4 == 0
	local avg0 = r(mean)
	sum sent_amount $samp4 & treatment_migrant == 0 & us_rem_all_median_samp4 == 1
	local avg1 = r(mean)
outreg2 using reg_output/Table4.xml, bracket nocons keep(1.treatment_migrant 1.us_rem_all_median_samp4#1.treatment_migrant) ///
		addstat(Mean in treatment = Migrant choice not revealed to recipient & proxy = 0, `avg0', Mean in treatment = Migrant choice not revealed to recipient & proxy = 1, `avg1') append
