# Supplementary material for: Don't tell on me: Experimental evidence of asymmetric information in transnational households
Source: J Dev Econ. Author manuscript; Available in PMC 2016 Mar 1. (PMC4280859; doi:10.1016/j.jdeveco.2014.11.001)
Supplement: Supplement [file NIHMS646793-supplement-Supplement.zip › Don't Tell on Me Replication Files/analysis/Table5_Table6.do]

capture clear
capture clear matrix
capture log close

***This file creates Table 5 and Table 6***

use analysis_data

*Sample restriction for estimation sample*
global samp4 "if samp4 == 1"

global uscontrols "us_mig_female us_mig_age us_mig_yearsofed us_mig_years_inUS us_mig_spouseUS us_mig_hhsize us_mig_esrel_sd us_mig_srvyper_rel_close us_mig_lowincome us_rem_all_amntyr us_stuhh_comweekly"
global escontrols "es_srvyper_female es_srvyper_age es_srvyper_yearsofed es_hhsize"

global uscontrols_miss "us_mig_female_miss_s4 us_mig_age_miss_s4 us_mig_yearsofed_miss_s4 us_mig_years_inUS_miss_s4  us_mig_spouseUS_miss_s4 us_mig_hhsize_miss_s4 us_mig_esrel_sd_miss_s4 us_mig_srvyper_rel_close_miss_s4 us_mig_lowincome_miss_s4 us_rem_all_amntyr_miss_s4 us_stuhh_comweekly_miss_s4"
global escontrols_miss "es_srvyper_female_miss_s4 es_srvyper_age_miss_s4 es_srvyper_yearsofed_miss_s4  es_hhsize_miss_s4"


foreach var of varlist $uscontrols $escontrols {
	replace `var' = 0 if missing(`var') 
	}

*Generate interaction terms
gen treatment_recipient_inter = treatment_recipient_told*treatment_recipient_preference
	
***Table 5: Mean amounts allocated to spending groups by recipients and migrant: Recipient experiment***

tabstat es_amount_rest es_amount_educ es_amount_daily es_amount_health $samp4, ///
	stat(mean count) by(treatment_recipient_told) save
tabstat es_amount_rest es_amount_educ es_amount_daily es_amount_health $samp4, ///
	stat(mean count) by(treatment_recipient_preference) save
tabstat us_amount_rest us_amount_educ us_amount_daily us_amount_health $samp4, ///
	stat(mean count) save

***Table 6: Impact of monitoring and communication treatments on recipient allocation decision***

areg diff_rest treatment_recipient_told treatment_recipient_preference treatment_recipient_inter treatment_migrant $samp4, robust absorb(survey_group_lot)
		sum diff_rest $samp4 & treatment_recipient_told == 0 & treatment_recipient_preference == 0
		local avg1 = r(mean)
outreg2 using reg_output/Table6.xml, bracket keep(treatment_recipient_told treatment_recipient_preference treatment_recipient_inter) ///
		addstat(Mean in recipient choice not revealed migrant preference not revealed, `avg1') nocons replace

areg diff_educ treatment_recipient_told treatment_recipient_preference treatment_recipient_inter treatment_migrant $samp4, robust absorb(survey_group_lot)
		sum diff_educ $samp4 & treatment_recipient_told == 0 & treatment_recipient_preference == 0
		local avg1 = r(mean)
outreg2 using reg_output/Table6.xml, bracket keep(treatment_recipient_told treatment_recipient_preference treatment_recipient_inter) ///
		addstat(Mean in recipient choice not revealed migrant preference not revealed, `avg1') nocons append

areg diff_daily treatment_recipient_told treatment_recipient_preference treatment_recipient_inter treatment_migrant $samp4, robust absorb(survey_group_lot)
		sum diff_daily $samp4 & treatment_recipient_told == 0 & treatment_recipient_preference == 0
		local avg1 = r(mean)
outreg2 using reg_output/Table6.xml, bracket keep(treatment_recipient_told treatment_recipient_preference treatment_recipient_inter) ///
		addstat(Mean in recipient choice not revealed migrant preference not revealed, `avg1') nocons append

areg diff_health treatment_recipient_told treatment_recipient_preference treatment_recipient_inter treatment_migrant $samp4, robust absorb(survey_group_lot)
		sum diff_health $samp4 & treatment_recipient_told == 0 & treatment_recipient_preference == 0
		local avg1 = r(mean)
outreg2 using reg_output/Table6.xml, bracket keep(treatment_recipient_told treatment_recipient_preference treatment_recipient_inter) ///
		addstat(Mean in recipient choice not revealed migrant preference not revealed, `avg1') nocons append

areg diff_total treatment_recipient_told treatment_recipient_preference treatment_recipient_inter treatment_migrant $samp4, robust absorb(survey_group_lot)
		sum diff_total $samp4 & treatment_recipient_told == 0 & treatment_recipient_preference == 0
		local avg1 = r(mean)
outreg2 using reg_output/Table6.xml, bracket keep(treatment_recipient_told treatment_recipient_preference treatment_recipient_inter) ///
		addstat(Mean in recipient choice not revealed migrant preference not revealed, `avg1') nocons append

areg diff_total treatment_recipient_told treatment_recipient_preference treatment_recipient_inter treatment_migrant  $uscontrols $escontrols $uscontrols_miss $escontrols_miss uses_date_diff  $samp4, robust absorb(survey_group_lot)
outreg2 using reg_output/Table6.xml, bracket keep(treatment_recipient_told treatment_recipient_preference treatment_recipient_inter) ///
		nocons append
