# Supplementary material for: Don't tell on me: Experimental evidence of asymmetric information in transnational households
Source: J Dev Econ. Author manuscript; Available in PMC 2016 Mar 1. (PMC4280859; doi:10.1016/j.jdeveco.2014.11.001)
Supplement: Supplement [file NIHMS646793-supplement-Supplement.zip › Don't Tell on Me Replication Files/variable_prep.do]

capture clear
capture log close
capture clear matrix
set more off

use merged_surveys.dta

***************
***US SURVEY***
***************

***Migrant age***
gen us_mig_bday = mdy(us_mig_bday_month, us_mig_bday_day, us_mig_bday_year)
format us_mig_bday %tdnn/dd/yy
label var us_mig_bday "VU: Formatted mig bday, used to us_mig_age"

gen us_mig_age = int((us_date - us_mig_bday)/365.25)
label var us_mig_age "VU: Migrant's age"

***Migrant married***
gen us_mig_married = 0 if !missing(us_mig_mrtlstat)
replace us_mig_married = 1 if inlist(us_mig_mrtlstat, 1, 2)
label var us_mig_married "VU: Indicator - is the migrant married"

****Migrant years in US****
gen us_mig_years_inUS = us_date_year - us_mig_year_US
label var us_mig_years_inUS "VU: Number of years migrant has been in US (as per first arrival in US)"

***Migrant spouse in the US***
gen us_mig_spouseUS = 0 if !missing(us_mig_hhsize_b11)
replace us_mig_spouseUS = 1 if !missing(us_mig_hhrel_spouse) & us_mig_hhrel_spouse != 0
label var us_mig_spouseUS "VU: Indicator - does the migrant have a spouse in the US?"

***Migrant has a child 23under in ES***
gen us_mig_esrel_sd = 0 
replace us_mig_esrel_sd = 1 if !missing(us_mig_esrel_son) | !missing(us_mig_esrel_daught) 
label var us_mig_esrel_sd "VU: Indicator - does the migrant have a child under 23 in ES?"

***Migrant years of education***
gen us_mig_yearsofed = .
replace us_mig_yearsofed = 0 if us_mig_edlvl == 1 | us_mig_edlvl == 2
replace us_mig_yearsofed = us_mig_grade if us_mig_edlvl == 3 | us_mig_edlvl == 4
replace us_mig_yearsofed = us_mig_grade + 12 if us_mig_edlvl == 5 | us_mig_edlvl == 6
label var us_mig_yearsofed "VU: Total years of education of migrant"
order us_mig_yearsofed, after(us_mig_grade)

***Generate variable for migrant relationship to person to be interviewed in ES***
gen us_mig_srvyper_rel = us_grd_mig_rel if us_stu_minor == 1
replace us_mig_srvyper_rel = 3 if us_stu_mig_rel == 1 & us_stu_minor == 0
replace us_mig_srvyper_rel = 4 if us_stu_mig_rel == 2 & us_stu_minor == 0
replace us_mig_srvyper_rel = 6 if us_stu_mig_rel == 3 & us_stu_minor == 0
replace us_mig_srvyper_rel = 7 if us_stu_mig_rel == 4 & us_stu_minor == 0
replace us_mig_srvyper_rel = 8 if us_stu_mig_rel == 5 & us_stu_minor == 0
replace us_mig_srvyper_rel = 9 if us_stu_mig_rel == 6 & us_stu_minor == 0
replace us_mig_srvyper_rel = 11 if us_stu_mig_rel == 7 & us_stu_minor == 0
replace us_mig_srvyper_rel = 12 if us_stu_mig_rel == 8 & us_stu_minor == 0
replace us_mig_srvyper_rel = 13 if us_stu_mig_rel == 9 & us_stu_minor == 0
replace us_mig_srvyper_rel = 14 if us_stu_mig_rel == 10 & us_stu_minor == 0
label var us_mig_srvyper_rel "VU: Mig's relationship to the individual interviewed in ES?"

****s this relationship close?***
gen us_mig_srvyper_rel_close = 0 if !missing(us_mig_srvyper_rel)
replace us_mig_srvyper_rel_close = 1 if inlist(us_mig_srvyper_rel, 1, 2, 3)
label var us_mig_srvyper_rel_close "VU: Is the interviewed person closely related to the migrant (child, sib, spouse)?"

****REMITTANCES****

***Annualized regular remittances to target hh***
gen us_rem_reg_amntyr = us_rem_reg_amnt*52.2 if us_rem_reg_freq == 1
replace us_rem_reg_amntyr = us_rem_reg_amnt*24 if us_rem_reg_freq == 2
replace us_rem_reg_amntyr = us_rem_reg_amnt*12 if us_rem_reg_freq == 3
replace us_rem_reg_amntyr = us_rem_reg_amnt*6 if us_rem_reg_freq == 4
replace us_rem_reg_amntyr = us_rem_reg_amnt*4 if us_rem_reg_freq == 5
replace us_rem_reg_amntyr = us_rem_reg_amnt*3 if us_rem_reg_freq == 6
replace us_rem_reg_amntyr = us_rem_reg_amnt*2 if us_rem_reg_freq == 7
replace us_rem_reg_amntyr = us_rem_reg_amnt if us_rem_reg_freq == 8
replace us_rem_reg_amntyr = us_rem_reg_amnt*us_rem_reg_freq_othspec if us_rem_reg_freq == 9
*put in zeros for no regular remittances
replace us_rem_reg_amntyr = 0 if us_rem_reg == 0 & missing(us_rem_reg_amntyr)

label var us_rem_reg_amntyr "VU: Annualized amount sent to target hhld by migrant"

***Annualized irregular remittances to target hh***
egen us_rem_irreg_amntyr = rowtotal(us_rem_xmas us_rem_bday us_rem_mday us_rem_hlth us_rem_oth_1 us_rem_oth_2), missing
replace us_rem_irreg_amntyr = 0 if missing(us_rem_xmas) & !missing(us_rem_reg) 
replace us_rem_irreg_amntyr = . if inlist(us_rem_xmas, .a, .b) & inlist(us_rem_bday, .a, .b, .) & inlist(us_rem_mday, .a, .b, .) & inlist(us_rem_hlth, .a, .b, .) & inlist(us_rem_oth_1, .a, .b, .) & inlist(us_rem_oth_2, .a, .b, .)
replace us_rem_irreg_amntyr = . if inlist(us_rem_bday, .a, .b) & inlist(us_rem_xmas, .a, .b, .) & inlist(us_rem_mday, .a, .b, .) & inlist(us_rem_hlth, .a, .b, .) & inlist(us_rem_oth_1, .a, .b, .) & inlist(us_rem_oth_2, .a, .b, .)
replace us_rem_irreg_amntyr = . if inlist(us_rem_mday, .a, .b) & inlist(us_rem_bday, .a, .b, .) & inlist(us_rem_xmas, .a, .b, .) & inlist(us_rem_hlth, .a, .b, .) & inlist(us_rem_oth_1, .a, .b, .) & inlist(us_rem_oth_2, .a, .b, .)
replace us_rem_irreg_amntyr = . if inlist(us_rem_hlth, .a, .b) & inlist(us_rem_bday, .a, .b, .) & inlist(us_rem_mday, .a, .b, .) & inlist(us_rem_xmas, .a, .b, .) & inlist(us_rem_oth_1, .a, .b, .) & inlist(us_rem_oth_2, .a, .b, .)
label var us_rem_irreg_amntyr "VU: Total sent by mig to target hhld for all irreg occasions in last year" 

***All annualized remittances to target hh***
*missing if either one of these is missing
gen us_rem_all_amntyr = us_rem_reg_amntyr + us_rem_irreg_amntyr
label var us_rem_all_amntyr "VU: Total amount mig sent to target hhld in last year for reg & irreg occasions"

***Annualized regular remittances to other hhs***
forvalues x = 1/4 {
	gen us_rem_rego_amntyr_`x' = us_rem_rego_amnt_`x'*52.2 if us_rem_rego_freq_`x' == 2
	replace us_rem_rego_amntyr_`x' = us_rem_rego_amnt_`x'*24 if us_rem_rego_freq_`x' == 3
	replace us_rem_rego_amntyr_`x' = us_rem_rego_amnt_`x'*12 if us_rem_rego_freq_`x' == 4
	replace us_rem_rego_amntyr_`x' = us_rem_rego_amnt_`x'*6 if us_rem_rego_freq_`x' == 5
	replace us_rem_rego_amntyr_`x' = us_rem_rego_amnt_`x'*4 if us_rem_rego_freq_`x' == 6
	replace us_rem_rego_amntyr_`x' = us_rem_rego_amnt_`x'*3 if us_rem_rego_freq_`x' == 7
	replace us_rem_rego_amntyr_`x' = us_rem_rego_amnt_`x'*2 if us_rem_rego_freq_`x' == 8
	replace us_rem_rego_amntyr_`x' = us_rem_rego_amnt_`x' if us_rem_rego_freq_`x' == 9
	
	replace us_rem_rego_amntyr_`x' = us_rem_rego_amnt_`x'*us_rem_rego_freq_othspec_`x' if us_rem_rego_freq_`x' == 10
	replace us_rem_rego_amntyr_`x' = 0 if us_rem_rego_freq_`x' == 1
	
	label var us_rem_rego_amntyr_`x' "VU: Annualized amount sent to this non-target ES hhlds by migrant"
	}

egen us_rem_rego_amntyr_total = rowtotal(us_rem_rego_amntyr_*), missing
replace us_rem_rego_amntyr_total = 0 if us_rem_rego == 0 & missing(us_rem_rego_amntyr_total)
label var us_rem_rego_amntyr_total "VU: Annualized total reg remittances sent to non-target ES hhlds"

replace us_rem_rego_amntyr_total = . if us_rem_rego == 1 & missing(us_rem_rego_amntyr_1)
replace us_rem_rego_amntyr_total = . if us_rem_rego == 2 & (missing(us_rem_rego_amntyr_1) | missing(us_rem_rego_amntyr_2))
replace us_rem_rego_amntyr_total = . if us_rem_rego == 3 & (missing(us_rem_rego_amntyr_1) | missing(us_rem_rego_amntyr_2) | missing(us_rem_rego_amntyr_3))
replace us_rem_rego_amntyr_total = . if us_rem_rego == 4 & (missing(us_rem_rego_amntyr_1) | missing(us_rem_rego_amntyr_2) | missing(us_rem_rego_amntyr_3) | missing(us_rem_rego_amntyr_4))

***Annualized irregular remittances to other hhs***
egen us_rem_irrego_amntyr = rowtotal(us_rem_o_xmas us_rem_o_bday us_rem_o_mday us_rem_o_hlth us_rem_o_oth_1 us_rem_o_oth_2), missing
replace us_rem_irrego_amntyr = 0 if missing(us_rem_irrego_amntyr) & !missing(us_rem_rego)
label var us_rem_irrego_amntyr "VU: Total sent by mig to non-target hhld for all irreg occasions in last year" 

***Total remittances to other households***
egen us_rem_o_all_amntyr = rowtotal(us_rem_rego_amntyr_total us_rem_irrego_amntyr), missing
label var us_rem_o_all_amntyr "VU: Total amount mig sent to non-target hhld in last year for reg & irreg occasions"

***Total all remittances***
*missing if either of these values is missing
gen us_rem_allhhs_amntyr  = us_rem_all_amntyr + us_rem_o_all_amntyr
label var us_rem_allhhs_amntyr "VU: Total remittances sent to all hhlds in ES by mig in last year"

***STUHH VARIABLES***
***Migrant communicates with target hh at least once a week***
gen us_stuhh_comweekly = 0 if !missing(us_stuhh_comfreq)
replace us_stuhh_comweekly = 1 if inlist(us_stuhh_comfreq, 1, 2, 3, 4)

label var us_stuhh_comweekly "VU: Migrant and  recipient communicate weekly"

***INCOME VARIABLES***
***Generate indicator for lowest income category***
gen us_mig_lowincome = 1 if us_mig_income == 1
replace us_mig_lowincome = 0 if inlist(us_mig_income, 2, 3, 4)
label var us_mig_lowincome "VU: Is migrant (as self-reported) in the lowEST income category"

************************
***EL SALVADOR SURVEY***
************************

***Create variable for days between surveys***
gen uses_date_diff = es_date - us_date

label var uses_date_diff "Days between US and ES survey"

***Interviewee***
gen es_interviewee_stu = 0 if !missing(es_interviewee)
replace es_interviewee_stu = 1 if es_interviewee == 1
label var es_interviewee_stu "VE: The student was the survey respondent in El Salvador"

gen es_interviewee_grd = 0 if !missing(es_interviewee)
replace es_interviewee_grd = 1 if es_interviewee == 2
label var es_interviewee_grd "VE: The guardian or other adult was the survey respondent in El Salvador"

***Recipient gender***
gen es_srvyper_female = .
replace es_srvyper_female = es_stu_femaleS if !missing(es_stu_femaleS)
replace es_srvyper_female = es_grd_female if !missing(es_grd_female)
label var es_srvyper_female "VE: Is the surveyed person female?"

***Recipient age***
gen es_srvyper_bday = .
replace es_srvyper_bday = es_stu_bday if !missing(es_stu_bday)
replace es_srvyper_bday = es_grd_bday if !missing(es_grd_bday)
format es_srvyper_bday %tdnn/dd/yy
label var es_srvyper_bday "VE: Birthday of the individual surveyed in ES"

gen es_srvyper_age = int((es_date - es_srvyper_bday)/365.25)
label var es_srvyper_age "VE: Age of the individual surveyed in ES"

***Recipient education level***
gen es_stu_edlvl_allS = es_stu_edlvlS if es_stu_inschS == 1
replace es_stu_edlvl_allS = es_stu_edlvl_pastS if es_stu_inschS == 0
label var es_stu_edlvl_allS "VE: Grade level of target student, whether in school or not"

gen es_srvyper_edlvl = .
replace es_srvyper_edlvl = es_stu_edlvl_allS if !missing(es_stu_edlvl_allS)
replace es_srvyper_edlvl = es_grd_edlvl if !missing(es_grd_edlvl)
label var es_srvyper_edlvl "VE: Education level of individual interviewed in ES"

gen es_stu_grade_allS = es_stu_gradeS if es_stu_inschS == 1
replace es_stu_grade_allS = es_stu_grade_pastS if es_stu_inschS == 0
label var es_stu_grade_allS "VE: Ed level of target student, whether in school or not"

gen es_srvyper_grade = .
replace es_srvyper_grade = es_stu_grade_allS if !missing(es_stu_grade_allS)
replace es_srvyper_grade = es_grd_grade if !missing(es_grd_grade)
label var es_srvyper_grade "VE: Grade level of individual interviewed in ES"

***Recipient years of education***
gen es_srvyper_yearsofed = .
replace es_srvyper_yearsofed = 0 if es_srvyper_edlvl == 1 | es_srvyper_edlvl == 2
replace es_srvyper_yearsofed = es_srvyper_grade if es_srvyper_edlvl == 3 | es_srvyper_edlvl == 4
replace es_srvyper_yearsofed = es_srvyper_grade + 12 if es_srvyper_edlvl == 5 | es_srvyper_edlvl == 6

label var es_srvyper_yearsofed "VE: Recipient years of education"

***Recipient marital status***
gen es_srvyper_mrtlstat = .
replace es_srvyper_mrtlstat = es_stu_mrtlstatS if !missing(es_stu_mrtlstatS)
replace es_srvyper_mrtlstat = es_grd_mrtlstat if !missing(es_grd_mrtlstat)
label var es_srvyper_mrtlstat "VE: Mrtlsta of individual surveyed in ES?"

***Recipient married***
gen es_srvyper_married = 0 if !missing(es_srvyper_mrtlstat)
replace es_srvyper_married = 1 if inlist(es_srvyper_mrtlstat, 1, 2)
label var es_srvyper_married "VU: Indicator - is the migrant married"

***Recipient lives in urban area***
gen es_srvyper_urban = .
replace es_srvyper_urban = es_stu_urban if !missing(es_stu_urban)
replace es_srvyper_urban = es_grd_urban if !missing(es_grd_urban)
label var es_srvyper_urban "VE: Does surveyed individual live in an urban area?"

***Annualized remittances***
gen es_rem_amntyr = 0 if es_rem == 0
replace es_rem_amntyr = es_rem_amnt*52.2 if es_rem_freq == 1
replace es_rem_amntyr = es_rem_amnt*24 if es_rem_freq == 2
replace es_rem_amntyr = es_rem_amnt*12 if es_rem_freq == 3
replace es_rem_amntyr = es_rem_amnt*6 if es_rem_freq == 4
replace es_rem_amntyr = es_rem_amnt*4 if es_rem_freq == 5
replace es_rem_amntyr = es_rem_amnt*3 if es_rem_freq == 6
replace es_rem_amntyr = es_rem_amnt*2 if es_rem_freq == 7
replace es_rem_amntyr = es_rem_amnt if es_rem_freq == 8
replace es_rem_amntyr = es_rem_amnt*es_rem_freq_othspec if es_rem_freq == 9
label var es_rem_amntyr "VE: Annualized remittances received by ES hhld from migrant"

*********************************************
***MATCHING QUESTIONS BETWEEN BOTH SURVEYS***
*********************************************

***Student GPA***
gen uses_stu_gpa_match = .
replace uses_stu_gpa_match = 1 if us_stu_gpa == 1 & (es_stu_gpa >= 0 & es_stu_gpa <= 2)
replace uses_stu_gpa_match = 1 if us_stu_gpa == 2 & (es_stu_gpa > 2 & es_stu_gpa <= 4)
replace uses_stu_gpa_match = 1 if us_stu_gpa == 3 & (es_stu_gpa > 4 & es_stu_gpa <= 6)
replace uses_stu_gpa_match = 1 if us_stu_gpa == 4 & (es_stu_gpa > 6 & es_stu_gpa <= 8)
replace uses_stu_gpa_match = 1 if us_stu_gpa == 5 & (es_stu_gpa > 8 & es_stu_gpa <= 10)

replace uses_stu_gpa_match = 0 if !missing(us_stu_gpa) & !missing(es_stu_gpa) & missing(uses_stu_gpa_match)
replace uses_stu_gpa_match = 0 if us_stu_gpa == .a & survey_complete_es == 1

label var uses_stu_gpa_match "V: Indicator - do targ stu GPA's in ES and US surveys match?"

***Student transport***
gen uses_stu_trspt_match = .
replace uses_stu_trspt_match = 1 if us_stu_trspt == es_stu_trspt
replace uses_stu_trspt_match = 0 if us_stu_trspt != es_stu_trspt & !missing(us_stu_trspt) & !missing(es_stu_trspt)
replace uses_stu_trspt_match = 0 if us_stu_trspt == .a & survey_complete_es == 1
label var uses_stu_trspt_match "V: Indicator - does targ stu trspt method match in ES and US surveys?"

***Budgeting***
forvalues i = 1/7 {
	gen uses_bdgt_match_`i' = 1 if us_stuhh_bdgtprs_`i' == `i' & es_bdgtprs_`i' == `i' 
	gen usdum_`i' = 1 if us_stuhh_bdgtprs_`i' == `i'
	gen esdum_`i' = 1 if es_bdgtprs_`i' == `i'
	
	label var usdum_`i' "V: Did US mig choose this category as a priority?"
	label var esdum_`i' "V: Did ES interviewee choose this category as a priority?"
	label var uses_bdgt_match_`i' "V: Did ES and US hhlds both choose  this category as a priority"
	}
egen usdum_total = rowtotal(usdum_*), missing
egen esdum_total = rowtotal(esdum_*), missing
egen uses_bdgt_match_total = rowtotal(uses_bdgt_match_*), missing
replace uses_bdgt_match_total = 0 if missing(uses_bdgt_match_total) & usdum_total == 3 & esdum_total == 3
*replace uses_bdgt_match_total = .a if !missing(us_stuhh_bdgtprs_dontknow) | !missing(es_bdgtprs_dontknow)

gen uses_bdgt_match_all = 1 if uses_bdgt_match_total == 3
replace uses_bdgt_match_all = 0 if inlist(uses_bdgt_match_total, 0, 1, 2)

drop usdum_total esdum_total
drop usdum* esdum*
label var uses_bdgt_match_total "V: How many categories did ES and US both choose as priorites?"
label var uses_bdgt_match_all "V: Did ES and US surveys prioritize exact same three budget categories?"

*********************
***OTHER VARIABLES***
*********************

***Create indicator for estimation sample***
gen samp4 = (survey_complete_es == 1 & !missing(sent_amount) & !missing(us_amount_total) & !missing(es_amount_total))
label var samp4 "Estimation sample"

***Create missing value indicators for control variables***
global usvars "us_mig_female us_mig_age us_mig_readwrite us_mig_yearsofed us_mig_years_inUS us_mig_married us_mig_spouseUS us_mig_chld us_mig_chld_ES us_mig_chld_US us_mig_hhsize us_mig_esrel_sd us_mig_srvyper_rel_close us_mig_work us_mig_lowincome us_rem_sentany_stuhh us_rem_reg_amntyr us_rem_irreg_amntyr us_rem_all_amntyr us_rem_o_all_amntyr us_stuhh_comweekly"
global esvars "es_interviewee_stu es_interviewee_grd es_srvyper_female es_srvyper_age es_srvyper_married es_srvyper_yearsofed es_srvyper_urban es_hhsize es_rem_amntyr"
global usesvars "uses_bdgt_match_all uses_stu_gpa_match uses_stu_trspt_match"

foreach var of varlist $usvars $esvars $usesvars {
	gen `var'_miss_s4 = 0 
	replace `var'_miss_s4 = 1 if missing(`var')
	}

*fix missing indicator for cases where variable should have been missing
replace uses_stu_gpa_match_miss_s4  = .s if (us_stu_insch == 0 | es_stu_insch == 0)
replace uses_stu_trspt_match_miss_s4  = .s if (us_stu_insch == 0 | es_stu_insch == 0)
	
***Create median variables for estimation sample***

***Years in US***
egen per_yrs = pctile(us_mig_years_inUS) $samp4, p(50)
gen us_mig_years_inUS_median_samp4 = 1 if us_mig_years_inUS > per_yrs & !missing(us_mig_years_inUS) & samp4 ==1
replace us_mig_years_inUS_median_samp4 = 0 if us_mig_years_inUS <= per_yrs & !missing(us_mig_years_inUS) & samp4 ==1
label var us_mig_years_inUS_median_samp4 "VU: Indicator - above median yrs in US of all samp 4 obs"
drop per_yrs

***Remittances***
egen per_remit = pctile(us_rem_all_amntyr) $samp4, p(50)
gen us_rem_all_median_samp4 = 1 if us_rem_all_amntyr >= per_remit & !missing(us_rem_all_amntyr) & samp4 == 1
replace us_rem_all_median_samp4 = 0 if us_rem_all_amntyr < per_remit & !missing(us_rem_all_amntyr) & samp4 == 1
drop per_remit
label var us_rem_all_median_samp4 "VU: Indicator: Migrant sends above median remittance amount to target hh, samp4 observations"

***Create difference outcome variables for recipient experiment***
gen diff_rest = abs(es_amount_rest - us_amount_rest)
gen diff_educ = abs(es_amount_educ - us_amount_educ)
gen diff_daily = abs(es_amount_daily - us_amount_daily)
gen diff_health = abs(es_amount_health - us_amount_health)

label var diff_rest "V: Difference between ES and US allocations to restaraunts (ES-US)"
label var diff_educ "V: Difference between ES and US allocations to education (ES-US)"
label var diff_daily "V: Difference between ES and US allocations to daily expenditures (ES-US)"
label var diff_health "V: Difference between ES and US allocations to health (ES-US)"

egen diff_total = rowtotal(diff_rest diff_educ diff_daily diff_health), missing
replace diff_total = diff_total/2
label var diff_total "V: Difference between ES and US total allocations (ES-US)"

do variable_prep_ordervars

save analysis_data.dta, replace
