# Supplementary material for: Don't tell on me: Experimental evidence of asymmetric information in transnational households
Source: J Dev Econ. Author manuscript; Available in PMC 2016 Mar 1. (PMC4280859; doi:10.1016/j.jdeveco.2014.11.001)
Supplement: Supplement [file NIHMS646793-supplement-Supplement.zip › Don't Tell on Me Replication Files/variable_prep_ordervars.do]

#delimit ;
order
	id
	treatment_migrant
	treatment_recipient
	treatment_recipient_told
	treatment_recipient_preference
	survey_group_lotteries
	samp4
	survey_complete_es
	us_date
	us_date_year
	us_stu_insch
	us_stu_minor
	us_mig_female
	us_mig_bday_day
	us_mig_bday_month
	us_mig_bday_year
	us_mig_bday
	us_mig_age
	us_mig_mrtlstat
	us_mig_married
	us_mig_years_inUS
	us_mig_years_inUS_median_samp4
	us_mig_readwrite
	us_mig_edlvl
	us_mig_grade
	us_mig_yearsofed
	us_mig_year_US
	us_mig_chld
	us_mig_chld_ES
	us_mig_chld_US
	us_mig_hhsize
	us_mig_hhsize_b11
	us_mig_hhrel_spouse
	us_mig_spouseUS
	us_mig_esrel_son
	us_mig_esrel_daught
	us_mig_esrel_sd
	us_mig_work
	us_mig_income
	us_mig_lowincome
	us_stu_mig_rel
	us_stu_hhmem
	us_grd_mig_rel
	us_mig_srvyper_rel
	us_mig_srvyper_rel_close
	us_stu_gpa
	us_stu_trspt
	us_rem_reg
	us_rem_reg_freq
	us_rem_reg_freq_othspec
	us_rem_reg_amnt
	us_rem_xmas
	us_rem_bday
	us_rem_mday
	us_rem_hlth
	us_rem_oth_1
	us_rem_othspec_1
	us_rem_oth_2
	us_rem_othspec_2
	us_rem_rego
	us_rem_rego_freq_1
	us_rem_rego_freq_othspec_1
	us_rem_rego_freq_2
	us_rem_rego_freq_othspec_2
	us_rem_rego_freq_3
	us_rem_rego_freq_othspec_3
	us_rem_rego_freq_4
	us_rem_rego_freq_othspec_4
	us_rem_rego_amnt_1
	us_rem_rego_amnt_2
	us_rem_rego_amnt_3
	us_rem_rego_amnt_4
	us_rem_o_xmas
	us_rem_o_bday
	us_rem_o_mday
	us_rem_o_hlth
	us_rem_o_oth_1
	us_rem_o_othspec_1
	us_rem_o_oth_2
	us_rem_o_othspec_2
	us_rem_sentany
	us_rem_sentany_stuhh
	us_rem_reg_amntyr
	us_rem_irreg_amntyr
	us_rem_all_amntyr
	us_rem_rego_amntyr_1
	us_rem_rego_amntyr_2
	us_rem_rego_amntyr_3
	us_rem_rego_amntyr_4
	us_rem_rego_amntyr_total
	us_rem_irrego_amntyr
	us_rem_o_all_amntyr
	us_rem_allhhs_amntyr
	us_rem_all_median_samp4
	us_stuhh_comfreq
	us_stuhh_comweekly
	us_stuhh_comfreq_othspec
	us_stuhh_bdgtpr_a
	us_stuhh_bdgtpr_b
	us_stuhh_bdgtpr_c
	us_stuhh_bdgtprs_1
	us_stuhh_bdgtprs_2
	us_stuhh_bdgtprs_3
	us_stuhh_bdgtprs_4
	us_stuhh_bdgtprs_5
	us_stuhh_bdgtprs_6
	us_stuhh_bdgtprs_7
	us_stuhh_bdgtprs_dontknow
	us_divide600
	sent_amount
	us_divide300_rest
	us_divide300_educ
	us_divide300_daily
	us_divide300_health
	us_amount_rest
	us_amount_educ
	us_amount_daily
	us_amount_health
	us_amount_total
	es_interviewee_stu
	es_interviewee_grd
	es_interviewee
	es_date
	uses_date_diff
	es_srvyper_female
	es_stu_femaleS
	es_grd_female
	es_srvyper_bday
	es_stu_bday
	es_grd_bday
	es_srvyper_age
	es_srvyper_mrtlstat
	es_srvyper_married
	es_stu_mrtlstatS
	es_grd_mrtlstat
	es_srvyper_urban
	es_stu_urban
	es_grd_urban
	es_stu_inschS
	es_srvyper_edlvl
	es_srvyper_grade
	es_stu_edlvlS
	es_stu_gradeS
	es_stu_edlvl_pastS
	es_stu_grade_pastS
	es_stu_edlvl_allS
	es_stu_grade_allS
	es_grd_edlvl
	es_grd_grade
	es_srvyper_yearsofed
	es_hhsize
	es_stu_gpa
	es_stu_trspt
	es_stu_trspt_othspec
	es_rem
	es_rem_freq
	es_rem_freq_othspec
	es_rem_amnt
	es_rem_amntyr
	es_bdgtprs
	es_bdgtprs_1
	es_bdgtprs_2
	es_bdgtprs_3
	es_bdgtprs_4
	es_bdgtprs_5
	es_bdgtprs_6
	es_bdgtprs_7
	es_bdgtprs_dontknow
	es_divide300_rest
	es_divide300_educ
	es_divide300_daily
	es_divide300_health
	es_amount_rest
	es_amount_educ
	es_amount_daily
	es_amount_health
	es_amount_total
	uses_stu_gpa_match
	uses_stu_trspt_match
	uses_bdgt_match_1
	uses_bdgt_match_2
	uses_bdgt_match_3
	uses_bdgt_match_4
	uses_bdgt_match_5
	uses_bdgt_match_6
	uses_bdgt_match_7
	uses_bdgt_match_total
	uses_bdgt_match_all
	diff_rest
	diff_educ
	diff_daily
	diff_health
	diff_total
	us_mig_female_miss_s4
	us_mig_age_miss_s4
	us_mig_readwrite_miss_s4
	us_mig_yearsofed_miss_s4
	us_mig_years_inUS_miss_s4
	us_mig_married_miss_s4
	us_mig_spouseUS_miss_s4
	us_mig_chld_miss_s4
	us_mig_chld_ES_miss_s4
	us_mig_chld_US_miss_s4
	us_mig_hhsize_miss_s4
	us_mig_esrel_sd_miss_s4
	us_mig_srvyper_rel_close_miss_s4
	us_mig_work_miss_s4
	us_mig_lowincome_miss_s4
	us_rem_sentany_stuhh_miss_s4
	us_rem_reg_amntyr_miss_s4
	us_rem_irreg_amntyr_miss_s4
	us_rem_all_amntyr_miss_s4
	us_rem_o_all_amntyr_miss_s4
	us_stuhh_comweekly_miss_s4
	es_interviewee_stu_miss_s4
	es_interviewee_grd_miss_s4
	es_srvyper_female_miss_s4
	es_srvyper_age_miss_s4
	es_srvyper_married_miss_s4
	es_srvyper_yearsofed_miss_s4
	es_srvyper_urban_miss_s4
	es_hhsize_miss_s4
	es_rem_amntyr_miss_s4
	uses_bdgt_match_all_miss_s4
	uses_stu_gpa_match_miss_s4
	uses_stu_trspt_match_miss_s4
	;
#delimit cr
